# Supplementary material for: Quantification of Bioactive Compounds by HPLC-ESI-MS/MS and Evaluation of Antioxidant and Enzyme Inhibitory Activities of Acorn Flour Extracts
Source: Antioxidants (Basel). 2024 Dec 13;13(12):1526. doi: 10.3390/antiox13121526 (PMC11727278; doi:10.3390/antiox13121526)
Supplement: Supplementary file 1 [file antioxidants-13-01526-s001.zip]

Archive with 1 entries (1 files):
- antioxidants-3342000-supplementary.pdf
